# Supplementary material for: Epethelial Presence of Trueperella pyogenes Predicts Site-Level Presence of Cranial Abscess Disease in White-Tailed Deer (Odocoileus virginianus)
Source: PLoS One. 2015 Mar 24;10(3):e0120028. doi: 10.1371/journal.pone.0120028 (PMC4372218; doi:10.1371/journal.pone.0120028)
Supplement: S1 Dataset — (CSV) [file pone.0120028.s001.csv]

Property	Abscess	H	N	T	O
BF	1	0.233333333	0.266666667	0.133333333	0.533333333
BL	1	0.04	0.48	0.16	0.52
CC	1	0.5	0.166666667	0.033333333	0.6
CH	1	0.2	0.066666667	0.066666667	0.266666667
MH	1	0.125	0.5	0.375	0.625
OG	1	0.366666667	0.066666667	0.066666667	0.433333333
OW	1	0.16	0.52	0.16	0.64
PP	1	0.433333333	0.633333333	0.533333333	0.933333333
RO	1	0.433333333	0.533333333	0.266666667	0.8
RW	1	0.857142857	0.714285714	0.285714286	1
TB	1	0.6	0.84	0.56	0.92
BC	0	0.1	0.066666667	0.066666667	0.166666667
CK	0	0.2	0.233333333	0.133333333	0.433333333
CP	0	0.133333333	0	0.166666667	0.266666667
DL	0	0.4	0.566666667	0.1	0.766666667
DM	0	0.333333	0.25	0.25	0.666666667
FR	0	0	0.5	0.125	0.583333333
GB	0	0.2	0.2	0.2	0.6
HC	0	0.076923077	0.384615385	0	0.384615385
IW	0	0.133333333	0.433333333	0.2	0.5
JK	0	0.238095238	0.095238095	0.047619048	0.238095238
LR	0	0.6	0.16	0.16	0.68
OB	0	0.2	0.1	0.133333333	0.433333333
PF	0	0.08	0.16	0.2	0.32
PL	0	0.310344828	0.551724138	0.275862069	0.724137931
RB	0	0.222222222	0.277777778	0.222222222	0.611111111
RM	0	0.384615385	0.230769231	0.153846154	0.615384615
SP	0	0.04	0.12	0.08	0.2
