# Supplementary material for: Epethelial Presence of Trueperella pyogenes Predicts Site-Level Presence of Cranial Abscess Disease in White-Tailed Deer (Odocoileus virginianus)
Source: PLoS One. 2015 Mar 24;10(3):e0120028. doi: 10.1371/journal.pone.0120028 (PMC4372218; doi:10.1371/journal.pone.0120028)
Supplement: S2 Dataset — (CSV) [file pone.0120028.s002.csv]

SITE	H	N	T	O	GENDER	AGE
BC	0	0	0	0	Female	2.5
BC	0	0	0	0	Female	3.5
BC	0	0	0	0	Female	4.5
BC	0	0	1	1	Female	5.5
BC	0	0	0	0	Female	6.5
BC	0	0	0	0	Male	1.5
BC	0	0	0	0	Male	1.5
BC	0	0	1	1	Male	1.5
BC	0	0	0	0	Male	1.5
BC	0	0	0	0	Male	1.5
BC	0	0	0	0	Male	1.5
BC	1	0	0	1	Male	1.5
BC	0	0	0	0	Male	1.5
BC	0	0	0	0	Male	1.5
BC	1	1	0	1	Male	1.5
BC	0	0	0	0	Male	1.5
BC	1	1	0	1	Male	1.5
BC	0	0	0	0	Male	1.5
BC	0	0	0	0	Male	1.5
BC	0	0	0	0	Male	2.5
BC	0	0	0	0	Male	2.5
BC	0	0	0	0	Male	2.5
BC	0	0	0	0	Male	2.5
BC	0	0	0	0	Male	2.5
BC	0	0	0	0	Male	2.5
BC	0	0	0	0	Male	2.5
BC	0	0	0	0	Male	2.5
BC	0	0	0	0	Male	3.5
BC	0	0	0	0	Male	3.5
BC	0	0	0	0	Male	4.5
BF	0	0	0	0	Female	0.5
BF	0	0	0	0	Female	1.5
BF	0	1	1	1	Female	1.5
BF	0	0	0	0	Female	5.5
BF	0	0	0	0	Female	5.5
BF	0	0	0	0	Female	6.5
BF	0	0	0	0	Male	0.5
BF	0	0	0	0	Male	0.5
BF	1	0	0	1	Male	2.5
BF	0	1	0	1	Male	3.5
BF	0	1	1	1	Male	3.5
BF	0	1	0	1	Male	3.5
BF	0	0	0	0	Male	3.5
BF	0	1	0	1	Male	3.5
BF	0	0	0	0	Male	3.5
BF	1	0	0	1	Male	3.5
BF	0	0	1	1	Male	3.5
BF	0	0	1	1	Male	3.5
BF	1	0	0	1	Male	3.5
BF	1	0	0	1	Male	3.5
BF	0	1	0	1	Male	3.5
BF	0	0	0	0	Male	3.5
BF	1	0	0	1	Male	4.5
BF	1	0	0	1	Male	4.5
BF	0	1	0	1	Male	4.5
BF	1	1	0	1	Male	4.5
BF	0	0	0	0	Male	4.5
BF	0	0	0	0	Male	4.5
BF	0	0	0	0	Male	4.5
BF	0	0	0	0	Male	5.5
BL	0	1	0	1	Female	1.5
BL	0	1	0	1	Female	1.5
BL	0	1	0	1	Female	1.5
BL	0	0	0	0	Female	1.5
BL	0	0	0	0	Female	2.5
BL	0	1	1	1	Female	3.5
BL	0	1	0	1	Female	3.5
BL	0	0	0	0	Female	3.5
BL	0	0	0	0	Female	3.5
BL	0	0	0	0	Female	3.5
BL	0	0	0	0	Female	3.5
BL	0	0	0	0	Female	4.5
BL	0	0	0	0	Female	6.5
BL	0	1	0	1	Male	1.5
BL	0	1	0	1	Male	2.5
BL	0	0	0	0	Male	2.5
BL	0	0	0	0	Male	2.5
BL	0	0	0	0	Male	2.5
BL	0	1	0	1	Male	3.5
BL	0	0	1	1	Male	3.5
BL	0	1	1	1	Male	3.5
BL	1	1	1	1	Male	3.5
BL	0	1	0	1	Male	4.5
BL	0	1	0	1	Male	4.5
BL	0	0	0	0	Male	4.5
CC	1	0	0	1	Male	1.5
CC	0	0	0	0	Male	1.5
CC	1	0	0	1	Male	1.5
CC	0	0	0	0	Male	1.5
CC	1	0	0	1	Male	1.5
CC	1	0	0	1	Male	1.5
CC	0	0	0	0	Male	1.5
CC	0	0	0	0	Male	1.5
CC	1	0	1	1	Male	1.5
CC	1	1	0	1	Male	1.5
CC	1	0	0	1	Male	1.5
CC	0	1	0	1	Male	1.5
CC	0	0	0	0	Male	1.5
CC	0	1	0	1	Male	1.5
CC	1	0	0	1	Male	1.5
CC	1	0	0	1	Male	1.5
CC	1	0	0	1	Male	1.5
CC	1	0	0	1	Male	1.5
CC	0	0	0	0	Male	1.5
CC	0	0	0	0	Male	2.5
CC	0	1	0	1	Male	2.5
CC	0	0	0	0	Male	2.5
CC	1	0	0	1	Male	3.5
CC	0	0	0	0	Male	3.5
CC	0	0	0	0	Male	3.5
CC	0	0	0	0	Male	3.5
CC	1	0	0	1	Male	3.5
CC	1	1	0	1	Male	3.5
CC	1	0	0	1	Male	4.5
CC	0	0	0	0	Male	5.5
CH	0	0	0	0	Female	2.5
CH	0	0	0	0	Female	5.5
CH	0	0	0	0	Male	0.5
CH	1	0	0	1	Male	1.5
CH	0	0	0	0	Male	1.5
CH	1	0	1	1	Male	1.5
CH	0	0	0	0	Male	1.5
CH	1	0	0	1	Male	1.5
CH	0	0	0	0	Male	1.5
CH	1	0	0	1	Male	1.5
CH	0	0	0	0	Male	1.5
CH	0	0	0	0	Male	1.5
CH	1	0	1	1	Male	1.5
CH	0	0	0	0	Male	1.5
CH	0	0	0	0	Male	2.5
CH	0	0	0	0	Male	2.5
CH	0	0	0	0	Male	2.5
CH	0	0	0	0	Male	2.5
CH	0	0	0	0	Male	2.5
CH	0	0	0	0	Male	2.5
CH	0	0	0	0	Male	2.5
CH	0	1	0	1	Male	3.5
CH	0	0	0	0	Male	3.5
CH	0	0	0	0	Male	3.5
CH	0	0	0	0	Male	3.5
CH	0	0	0	0	Male	3.5
CH	0	0	0	0	Male	3.5
CH	0	1	0	1	Male	3.5
CH	1	0	0	1	Male	3.5
CH	0	0	0	0	Male	4.5
CK	1	0	0	1	Female	0.5
CK	0	1	0	1	Female	0.5
CK	1	1	0	1	Female	0.5
CK	0	1	0	1	Female	1.5
CK	0	0	0	0	Female	2.5
CK	1	1	0	1	Female	2.5
CK	0	0	0	0	Female	2.5
CK	1	0	0	1	Female	2.5
CK	0	0	0	0	Female	3.5
CK	0	0	0	0	Female	4.5
CK	0	0	0	0	Female	4.5
CK	1	0	0	1	Female	5.5
CK	1	0	0	1	Female	5.5
CK	0	0	0	0	Female	6.5
CK	0	0	0	0	Male	0.5
CK	0	0	0	0	Male	0.5
CK	0	0	1	1	Male	0.5
CK	0	0	0	0	Male	1.5
CK	0	0	0	0	Male	1.5
CK	0	0	0	0	Male	1.5
CK	0	0	0	0	Male	1.5
CK	0	0	1	1	Male	1.5
CK	0	1	0	1	Male	1.5
CK	0	1	1	1	Male	1.5
CK	0	0	0	0	Male	1.5
CK	0	0	0	0	Male	2.5
CK	0	0	0	0	Male	2.5
CK	0	0	0	0	Male	2.5
CK	0	0	0	0	Male	3.5
CK	0	1	1	1	Male	4.5
CP	0	0	0	0	Female	1.5
CP	0	0	0	0	Female	3.5
CP	0	0	0	0	Female	4.5
CP	0	0	0	0	Female	4.5
CP	0	0	0	0	Female	6.5
CP	0	0	1	1	Male	1.5
CP	1	0	0	1	Male	1.5
CP	0	0	0	0	Male	1.5
CP	0	0	0	0	Male	1.5
CP	0	0	1	1	Male	1.5
CP	0	0	0	0	Male	1.5
CP	0	0	0	0	Male	1.5
CP	0	0	0	0	Male	1.5
CP	0	0	0	0	Male	1.5
CP	1	0	1	1	Male	1.5
CP	1	0	0	1	Male	1.5
CP	0	0	0	0	Male	1.5
CP	0	0	0	0	Male	1.5
CP	0	0	0	0	Male	1.5
CP	0	0	0	0	Male	1.5
CP	0	0	1	1	Male	2.5
CP	0	0	0	0	Male	2.5
CP	0	0	0	0	Male	2.5
CP	0	0	0	0	Male	2.5
CP	0	0	0	0	Male	2.5
CP	0	0	0	0	Male	2.5
CP	0	0	0	0	Male	2.5
CP	0	0	0	0	Male	2.5
CP	0	0	1	1	Male	3.5
CP	1	0	0	1	NA	NA
DL	0	0	0	0	Female	NA
DL	0	0	0	0	Female	NA
DL	0	0	0	0	Female	NA
DL	0	0	0	0	Female	NA
DL	1	0	0	1	Female	NA
DL	1	0	0	1	Female	NA
DL	1	0	1	1	Female	NA
DL	0	1	0	1	Female	NA
DL	0	1	0	1	Female	NA
DL	1	1	0	1	Female	NA
DL	1	1	1	1	Female	NA
DL	1	1	0	1	Male	NA
DL	0	1	0	1	Male	NA
DL	0	1	1	1	Male	NA
DL	0	1	0	1	Male	NA
DL	0	1	0	1	Male	NA
DL	0	0	0	0	Male	NA
DL	0	1	0	1	Male	NA
DL	0	0	0	0	Male	NA
DL	0	0	0	0	Male	NA
DL	1	1	0	1	Male	NA
DL	0	1	0	1	Male	NA
DL	0	1	0	1	Male	NA
DL	0	1	0	1	Male	NA
DL	1	1	0	1	Male	NA
DL	1	0	0	1	Male	NA
DL	0	1	0	1	Male	NA
DL	1	0	0	1	Male	NA
DL	1	1	0	1	Male	NA
DL	1	0	0	1	Male	NA
DM	1	0	0	1	Female	3.5
DM	1	0	0	1	Female	3.5
DM	0	0	0	0	Female	5.5
DM	0	0	0	0	Male	2.5
DM	0	0	1	1	Male	2.5
DM	0	1	1	1	Male	2.5
DM	0	0	0	0	Male	2.5
DM	0	0	0	0	Male	2.5
DM	0	0	1	1	Male	2.5
DM	1	0	0	1	Male	2.5
DM	1	1	0	1	Male	3.5
DM	0	1	0	1	Male	3.5
FR	0	1	0	1	Female	0.5
FR	0	1	0	1	Female	0.5
FR	0	1	0	1	Female	1.5
FR	0	0	0	0	Female	1.5
FR	0	0	0	0	Female	1.5
FR	0	0	0	0	Female	2.5
FR	0	0	0	0	Female	2.5
FR	0	1	0	1	Female	2.5
FR	0	0	1	1	Female	3.5
FR	0	1	0	1	Female	3.5
FR	0	1	0	1	Female	4.5
FR	0	1	0	1	Female	6.5
FR	0	1	0	1	Male	0.5
FR	0	0	0	0	Male	0.5
FR	0	0	0	0	Male	0.5
FR	0	1	0	1	Male	2.5
FR	0	0	0	0	Male	2.5
FR	0	0	1	1	Male	2.5
FR	0	0	0	0	Male	2.5
FR	0	0	0	0	Male	2.5
FR	0	1	1	1	Male	3.5
FR	0	0	0	0	Male	3.5
FR	0	1	0	1	Male	3.5
FR	0	1	0	1	Male	4.5
GB	0	0	0	0	Female	4.5
GB	0	0	1	1	Male	1.5
GB	1	0	0	1	Male	1.5
GB	0	0	0	0	Male	3.5
GB	0	1	0	1	Male	3.5
HC	0	0	0	0	Female	1.5
HC	1	1	0	1	Female	2.5
HC	0	1	0	1	Male	1.5
HC	0	0	0	0	Male	1.5
HC	0	0	0	0	Male	1.5
HC	0	0	0	0	Male	1.5
HC	0	0	0	0	Male	2.5
HC	0	0	0	0	Male	2.5
HC	0	1	0	1	Male	2.5
HC	0	1	0	1	Male	2.5
HC	0	0	0	0	Male	2.5
HC	0	0	0	0	Male	2.5
HC	0	1	0	1	Male	3.5
IW	0	0	0	0	Female	1.5
IW	0	1	1	1	Female	2.5
IW	0	0	0	0	Female	2.5
IW	0	0	0	0	Female	2.5
IW	0	0	0	0	Female	2.5
IW	0	0	0	0	Female	2.5
IW	0	0	0	0	Female	2.5
IW	0	0	0	0	Female	2.5
IW	0	0	1	1	Female	2.5
IW	0	1	0	1	Female	2.5
IW	0	0	0	0	Female	2.5
IW	0	0	0	0	Female	2.5
IW	0	1	0	1	Female	2.5
IW	0	1	0	1	Female	3.5
IW	0	0	0	0	Female	3.5
IW	0	0	0	0	Female	3.5
IW	0	1	0	1	Female	3.5
IW	0	0	0	0	Female	5.5
IW	0	1	0	1	Female	6.5
IW	1	1	0	1	Female	NA
IW	0	0	0	0	Male	1.5
IW	0	1	0	1	Male	2.5
IW	0	0	0	0	Male	4.5
IW	1	1	1	1	Male	NA
IW	0	0	0	0	Male	NA
IW	1	0	0	1	Male	NA
IW	0	1	1	1	Male	NA
IW	1	1	0	1	Male	NA
IW	0	1	1	1	NA	NA
IW	0	1	1	1	NA	NA
JK	0	0	0	0	Female	1.5
JK	0	0	0	0	Female	1.5
JK	0	0	0	0	Female	2.5
JK	0	0	0	0	Female	2.5
JK	0	0	0	0	Female	3.5
JK	0	0	0	0	Female	3.5
JK	1	1	0	1	Female	5.5
JK	1	1	0	1	Male	2.5
JK	1	0	1	1	Male	3.5
JK	1	0	0	1	Male	3.5
JK	1	0	0	1	Male	3.5
JK	0	0	0	0	Male	3.5
JK	0	0	0	0	Male	3.5
JK	0	0	0	0	Male	3.5
JK	0	0	0	0	Male	3.5
JK	0	0	0	0	Male	3.5
JK	0	0	0	0	Male	3.5
JK	0	0	0	0	Male	4.5
JK	0	0	0	0	Male	4.5
JK	0	0	0	0	Male	4.5
JK	0	0	0	0	Male	4.5
LR	0	0	0	0	Female	0.5
LR	0	0	0	0	Female	0.5
LR	1	0	0	1	Female	1.5
LR	1	0	0	1	Female	2.5
LR	1	1	0	1	Female	5.5
LR	1	0	0	1	Female	6.5
LR	0	0	0	0	Male	0.5
LR	0	0	0	0	Male	0.5
LR	1	0	0	1	Male	0.5
LR	1	0	1	1	Male	0.5
LR	0	0	0	0	Male	0.5
LR	1	0	0	1	Male	0.5
LR	0	0	1	1	Male	1.5
LR	1	0	0	1	Male	1.5
LR	1	0	0	1	Male	1.5
LR	0	0	0	0	Male	1.5
LR	1	0	0	1	Male	1.5
LR	1	1	0	1	Male	1.5
LR	1	1	1	1	Male	1.5
LR	1	0	0	1	Male	2.5
LR	1	0	0	1	Male	2.5
LR	1	1	0	1	Male	2.5
LR	0	0	0	0	Male	3.5
LR	0	0	0	0	Male	3.5
LR	0	0	1	1	Male	6.5
MH	0	1	0	1	Female	3.5
MH	0	1	0	1	Female	NA
MH	0	0	0	0	Female	NA
MH	0	1	1	1	Male	NA
MH	1	1	1	1	Male	NA
MH	0	0	0	0	Male	NA
MH	0	0	1	1	NA	NA
MH	0	0	0	0	NA	NA
OB	1	0	0	1	Female	NA
OB	0	1	0	1	Female	NA
OB	0	0	0	0	Female	NA
OB	0	0	1	1	Female	NA
OB	0	0	1	1	Female	NA
OB	0	0	0	0	Female	NA
OB	0	0	0	0	Female	NA
OB	0	0	0	0	Female	NA
OB	0	0	0	0	Male	3.5
OB	0	0	0	0	Male	5.5
OB	0	0	0	0	Male	NA
OB	1	0	0	1	Male	NA
OB	0	0	1	1	Male	NA
OB	0	0	1	1	Male	NA
OB	0	1	0	1	Male	NA
OB	0	0	0	0	Male	NA
OB	0	0	0	0	Male	NA
OB	1	0	0	1	Male	NA
OB	0	0	0	0	Male	NA
OB	0	0	0	0	Male	NA
OB	0	0	0	0	Male	NA
OB	0	1	0	1	Male	NA
OB	1	0	0	1	Male	NA
OB	0	0	0	0	Male	NA
OB	1	0	0	1	Male	NA
OB	0	0	0	0	Male	NA
OB	0	0	0	0	Male	NA
OB	1	0	0	1	Male	NA
OB	0	0	0	0	Male	NA
OB	0	0	0	0	Male	NA
OG	1	0	1	1	Male	1.5
OG	1	0	0	1	Male	1.5
OG	0	0	0	0	Male	1.5
OG	0	0	0	0	Male	1.5
OG	1	0	0	1	Male	1.5
OG	0	0	0	0	Male	1.5
OG	0	0	0	0	Male	1.5
OG	1	0	0	1	Male	1.5
OG	0	0	0	0	Male	1.5
OG	1	0	0	1	Male	1.5
OG	1	0	0	1	Male	1.5
OG	0	0	0	0	Male	1.5
OG	0	0	0	0	Male	1.5
OG	1	0	1	1	Male	1.5
OG	0	0	0	0	Male	1.5
OG	0	0	0	0	Male	1.5
OG	0	0	0	0	Male	1.5
OG	0	0	0	0	Male	1.5
OG	1	0	0	1	Male	1.5
OG	1	0	0	1	Male	1.5
OG	0	0	0	0	Male	2.5
OG	0	1	0	1	Male	2.5
OG	0	0	0	0	Male	2.5
OG	0	0	0	0	Male	2.5
OG	0	0	0	0	Male	2.5
OG	0	0	0	0	Male	2.5
OG	1	0	0	1	Male	3.5
OG	1	0	0	1	Male	3.5
OG	0	1	0	1	Male	4.5
OG	0	0	0	0	Male	4.5
OW	1	0	0	1	Male	1.5
OW	0	1	0	1	Male	1.5
OW	0	0	0	0	Male	1.5
OW	0	1	0	1	Male	1.5
OW	0	0	0	0	Male	1.5
OW	0	0	0	0	Male	1.5
OW	1	1	0	1	Male	1.5
OW	0	0	0	0	Male	2.5
OW	1	1	0	1	Male	2.5
OW	0	0	0	0	Male	2.5
OW	0	1	0	1	Male	2.5
OW	0	0	0	0	Male	2.5
OW	0	1	1	1	Male	2.5
OW	0	0	1	1	Male	2.5
OW	0	0	1	1	Male	2.5
OW	0	0	0	0	Male	2.5
OW	0	1	0	1	Male	3.5
OW	0	1	0	1	Male	3.5
OW	0	1	0	1	Male	3.5
OW	0	0	0	0	Male	3.5
OW	1	1	0	1	Male	3.5
OW	0	1	1	1	Male	3.5
OW	0	1	0	1	Male	3.5
OW	0	0	0	0	Male	4.5
OW	0	1	0	1	Male	4.5
PF	0	0	0	0	Female	0.5
PF	0	1	0	1	Female	2.5
PF	0	1	1	1	Male	1.5
PF	0	0	0	0	Male	1.5
PF	0	1	0	1	Male	1.5
PF	0	0	0	0	Male	1.5
PF	0	0	0	0	Male	1.5
PF	1	0	1	1	Male	1.5
PF	0	0	1	1	Male	1.5
PF	0	0	0	0	Male	1.5
PF	0	0	0	0	Male	1.5
PF	0	0	0	0	Male	1.5
PF	0	0	0	0	Male	2.5
PF	0	0	0	0	Male	2.5
PF	0	0	0	0	Male	3.5
PF	0	1	0	1	Male	3.5
PF	0	0	1	1	Male	3.5
PF	0	0	0	0	Male	3.5
PF	0	0	0	0	Male	3.5
PF	0	0	0	0	Male	3.5
PF	0	0	0	0	Male	3.5
PF	0	0	0	0	Male	3.5
PF	0	0	0	0	Male	3.5
PF	1	0	1	1	Male	3.5
PF	0	0	0	0	Male	5.5
PL	0	0	0	0	Female	NA
PL	0	1	0	1	Female	NA
PL	0	1	0	1	Female	NA
PL	1	0	1	1	Female	NA
PL	0	1	0	1	Female	NA
PL	0	0	0	0	Female	NA
PL	0	1	0	1	Female	NA
PL	1	0	1	1	Female	NA
PL	0	0	0	0	Female	NA
PL	0	1	0	1	Female	NA
PL	1	0	1	1	Female	NA
PL	0	1	0	1	Female	NA
PL	0	1	0	1	Female	NA
PL	1	1	0	1	Female	NA
PL	0	1	0	1	Female	NA
PL	1	1	1	1	Female	NA
PL	1	1	1	1	Male	NA
PL	0	1	1	1	Male	NA
PL	0	1	0	1	Male	NA
PL	1	1	1	1	Male	NA
PL	0	0	0	0	NA	NA
PL	0	1	0	1	NA	NA
PL	0	0	0	0	NA	NA
PL	1	0	0	1	NA	NA
PL	0	1	0	1	NA	NA
PL	1	0	1	1	NA	NA
PL	0	0	0	0	NA	NA
PL	0	0	0	0	NA	NA
PL	0	0	0	0	NA	NA
PP	1	1	0	1	Male	NA
PP	1	0	0	1	Male	NA
PP	0	1	0	1	Male	NA
PP	0	0	1	1	NA	2.5
PP	1	1	1	1	NA	5.5
PP	0	1	1	1	NA	NA
PP	0	1	1	1	NA	NA
PP	0	0	1	1	NA	NA
PP	0	1	1	1	NA	NA
PP	1	1	0	1	NA	NA
PP	1	0	0	1	NA	NA
PP	0	1	0	1	NA	NA
PP	1	1	1	1	NA	NA
PP	1	0	1	1	NA	NA
PP	0	1	1	1	NA	NA
PP	0	1	0	1	NA	NA
PP	1	1	1	1	NA	NA
PP	1	1	1	1	NA	NA
PP	0	0	0	0	NA	NA
PP	0	1	0	1	NA	NA
PP	0	0	0	0	NA	NA
PP	0	1	0	1	NA	NA
PP	1	0	0	1	NA	NA
PP	1	1	1	1	NA	NA
PP	0	0	1	1	NA	NA
PP	0	1	0	1	NA	NA
PP	1	1	0	1	NA	NA
PP	0	1	1	1	NA	NA
PP	0	0	1	1	NA	NA
PP	1	0	1	1	NA	NA
RB	0	0	0	0	Female	0.5
RB	0	1	0	1	Female	3.5
RB	0	0	0	0	Male	1.5
RB	0	1	0	1	Male	1.5
RB	0	0	0	0	Male	1.5
RB	0	0	1	1	Male	1.5
RB	0	1	0	1	Male	1.5
RB	1	0	0	1	Male	1.5
RB	0	0	0	0	Male	2.5
RB	1	1	1	1	Male	2.5
RB	0	0	0	0	Male	2.5
RB	0	0	1	1	Male	3.5
RB	0	0	0	0	Male	3.5
RB	0	1	0	1	Male	3.5
RB	0	0	1	1	Male	3.5
RB	1	0	0	1	Male	3.5
RB	1	0	0	1	Male	4.5
RB	0	0	0	0	Male	4.5
RM	0	1	0	1	Female	1.5
RM	0	0	1	1	Female	3.5
RM	0	0	0	0	Female	3.5
RM	1	0	0	1	Female	4.5
RM	0	0	0	0	Female	4.5
RM	1	0	0	1	Male	1.5
RM	1	1	0	1	Male	2.5
RM	0	0	0	0	Male	2.5
RM	1	1	0	1	Male	2.5
RM	0	0	1	1	Male	2.5
RM	0	0	0	0	Male	3.5
RM	1	0	0	1	Male	3.5
RM	0	0	0	0	Male	6.5
RO	0	1	0	1	Female	3.5
RO	0	0	0	0	Female	2.5
RO	0	1	0	1	Male	3.5
RO	1	0	0	1	Male	5.5
RO	0	0	0	0	Female	6.5
RO	0	1	0	1	Female	1.5
RO	0	0	0	0	Male	0.5
RO	0	0	0	0	Female	1.5
RO	0	0	0	0	Female	3.5
RO	0	0	0	0	Female	1.5
RO	0	1	0	1	Female	2.5
RO	0	1	0	1	Female	2.5
RO	0	1	0	1	Female	1.5
RO	1	1	1	1	Female	1.5
RO	0	1	1	1	Male	8.5
RO	1	1	1	1	Male	6.5
RO	0	1	1	1	Female	2.5
RO	0	1	1	1	Male	5.5
RO	1	1	0	1	Female	8.5
RO	1	0	0	1	Male	5.5
RO	1	0	0	1	Female	3.5
RO	1	0	1	1	Female	3.5
RO	0	1	1	1	Female	5.5
RO	1	0	0	1	Male	4.5
RO	1	1	0	1	Male	3.5
RO	1	1	0	1	Female	3.5
RO	0	0	1	1	Male	2.5
RO	1	0	0	1	Male	3.5
RO	1	0	0	1	Male	4.5
RO	1	1	0	1	Female	1.5
RW	1	1	1	1	Female	1.5
RW	0	1	0	1	Female	2.5
RW	1	1	1	1	Female	4.5
RW	1	0	0	1	Male	3.5
RW	1	1	0	1	Male	3.5
RW	1	0	0	1	Male	3.5
RW	1	1	0	1	Male	3.5
RW	1	1	0	1	Male	4.5
RW	1	0	0	1	Male	5.5
RW	1	1	1	1	Male	5.5
RW	1	1	1	1	Male	5.5
RW	1	0	0	1	Male	6.5
RW	0	1	0	1	Male	6.5
RW	1	1	0	1	Male	6.5
SP	0	0	0	0	Male	NA
SP	0	0	0	0	Male	NA
SP	0	0	0	0	NA	NA
SP	0	0	0	0	Male	NA
SP	0	0	0	0	Male	NA
SP	0	0	0	0	Male	NA
SP	0	0	0	0	Female	NA
SP	0	0	0	0	Female	2.5
SP	0	1	0	1	Male	NA
SP	1	1	0	1	Male	2.5
SP	0	0	1	1	Male	NA
SP	0	0	0	0	Female	NA
SP	0	0	0	0	Male	3.5
SP	0	0	0	0	Male	1.5
SP	0	0	0	0	Male	2.5
SP	0	0	1	1	Male	4.5
SP	0	0	0	0	Male	1.5
SP	0	0	0	0	Male	2.5
SP	0	0	0	0	Female	3.5
SP	0	0	0	0	Female	1.5
SP	0	0	0	0	Male	3.5
SP	0	0	0	0	Female	3.5
SP	0	0	0	0	Female	5.5
SP	0	1	0	1	Female	4.5
SP	0	0	0	0	Female	6.5
TB	0	1	1	1	NA	6.5
TB	1	1	1	1	Male	NA
TB	1	1	1	1	Female	NA
TB	1	1	1	1	Female	NA
TB	1	1	0	1	Female	NA
TB	1	1	1	1	Male	NA
TB	1	1	1	1	Male	NA
TB	1	1	0	1	Female	NA
TB	1	1	0	1	NA	NA
TB	0	1	0	1	NA	NA
TB	1	1	1	1	Male	NA
TB	0	1	1	1	Female	NA
TB	0	1	1	1	Female	NA
TB	0	0	1	1	NA	NA
TB	1	1	1	1	Male	NA
TB	1	1	0	1	NA	NA
TB	1	1	1	1	Male	NA
TB	0	1	1	1	Female	NA
TB	0	1	0	1	Female	NA
TB	0	0	0	0	Female	NA
TB	0	0	0	0	Female	NA
TB	1	0	0	1	Male	NA
TB	0	1	0	1	Male	6.5
TB	1	1	0	1	Male	3.5
TB	1	1	1	1	Male	4.5
TU	1	0	0	1	Female	1.5
TU	0	0	0	0	Female	1.5
TU	0	0	1	1	Female	1.5
TU	0	0	1	1	Female	2.5
TU	0	0	0	0	Female	2.5
TU	0	0	0	0	Female	2.5
TU	0	0	0	0	Female	2.5
TU	0	0	0	0	Female	2.5
TU	0	0	1	1	Female	2.5
TU	0	0	0	0	Female	3.5
TU	0	1	1	1	Female	4.5
TU	0	0	0	0	Female	5.5
TU	0	0	0	0	Female	6.5
TU	0	0	0	0	Male	0.5
TU	0	0	0	0	Male	1.5
TU	1	0	1	1	Male	1.5
TU	1	0	0	1	Male	1.5
TU	0	0	0	0	Male	2.5
TU	0	0	0	0	Male	2.5
TU	1	1	1	1	Male	2.5
TU	0	0	0	0	Male	2.5
TU	0	0	0	0	Male	2.5
TU	1	0	1	1	Male	2.5
TU	0	0	0	0	Male	2.5
TU	1	0	0	1	Male	3.5
